# Supplementary material for: Using Open-Access Data to Explore Relations between Urban Landscapes and Diarrhoeal Diseases in Côte d’Ivoire
Source: Int J Environ Res Public Health. 2022 Jun 23;19(13):7677. doi: 10.3390/ijerph19137677 (PMC9265306; doi:10.3390/ijerph19137677)
Supplement: Supplementary file 1 [file ijerph-19-07677-s001.zip]

Archive with 1 entries (1 files):
- ijerph-1770568-supplementary.xls
