# Supplementary material for: Using Open-Access Data to Explore Relations between Urban Landscapes and Diarrhoeal Diseases in Côte d’Ivoire
Source: Int J Environ Res Public Health. 2022 Jun 23;19(13):7677. doi: 10.3390/ijerph19137677 (PMC9265306; doi:10.3390/ijerph19137677)
Supplement: Supplementary file 1 [file ijerph-19-07677-s001.zip › ijerph-1770568-supplementary.xls]

## Sheet: AppendixB_full-dataset_n267
variable names (see also "Patch classes" tab)
prop_	proportion of patch (with regard to total buffer area)
frac_	fractal dimension of patch
edge_	edge (perimeter) of patch
pc_	percentage of population (for WASH variables) / percentage of urban area classified as [patch class]
built_pix	number of pixels classified as "urban" (absolute urban area, based on ESA CCI land cover data)
den_med	median density in urban area
std_tmx16	standard deviation of maximum monthly temperature series, in a 12-month period (i.e., year of 2012)
Variable name (coded)	Stepwise selection	Spearman's Rho	P value	Final Selection
prop_4342	Yes	0.107713	0.078934	Yes
pc_WelIll	Yes	-0.0630451	0.304725	No
prop_19021	Yes	0.0676993	0.270335	No
prop_19023	Yes	-0.0362698	0.555146	No
prop_40	Yes	-0.035196	0.566925	No
std_tmx16	Yes	0.006312	0.918236	No
built_pix	No	-0.00945915	0.877734	No
den_med	No	-0.0239741	0.696568	No
edge_1	No	0.0534739	0.38414	No
edge_10	No	0.00644427	0.916529	No
edge_100	No	0.051108	0.405558	No
edge_11	No	0.113736	0.0634862	No
edge_110	No	-0.00318491	0.95869	No
edge_120	No	0.0101572	0.86879	No
edge_122	No	0.0117517	0.848424	No
edge_130	No	0.0306274	0.618326	No
edge_170	No	0.0322369	0.599986	No
edge_180	No	0.0664851	0.279041	No
edge_190	No	-0.0457098	0.457005	No
edge_20	No	0.0546303	0.373926	No
edge_210	No	-0.0121551	0.843286	No
edge_30	No	0.00174267	0.977389	No
edge_40	No	-0.0343033	0.576807	No
edge_50	No	0.028811	0.63931	No
edge_60	No	-0.10197	0.0963686	No
edge_62	No	0.0127219	0.836079	No
frac_1	No	0.0368062	0.549307	No
frac_10	No	-0.0747974	0.223158	No
frac_100	No	0.0455819	0.458266	No
frac_11	No	0.113852	0.0632165	No
frac_110	No	-0.00318491	0.95869	No
frac_120	No	0.060525	0.324501	No
frac_122	No	0.0135098	0.826085	No
frac_130	No	0.0300089	0.625437	No
frac_170	No	0.030315	0.621914	No
frac_180	No	0.0664851	0.279041	No
frac_190	No	0.0555927	0.365555	No
frac_20	No	0.0537686	0.381521	No
frac_210	No	-0.00489619	0.936532	No
frac_30	No	0.0178284	0.771835	No
frac_40	No	0.0163123	0.790769	No
frac_50	No	0.0467922	0.446406	No
frac_60	No	-0.10045	0.101462	No
frac_62	No	0.0352949	0.565835	No
pc_bas_s	No	-0.0519437	0.397912	No
pc_bas_w	No	-0.00100585	0.986948	No
pc_DenPrAr	No	0.107731	0.0788843	No
pc_HiDen	No	-0.0180406	0.769196	No
pc_imp_h	No	-0.0441985	0.472035	No
pc_imp_s	No	-0.0610985	0.319929	No
pc_imp_w	No	-0.0199855	0.745131	No
pc_PrecAr	No	0.0768598	0.210621	No
pc_VHden	No	0.0747444	0.223488	No
pc_VPrcAr	No	0.136667	0.0255376	No
pc_VWelIl	No	-0.0242462	0.693297	No
pc_Wnoed	No	-0.0573422	0.350638	No
prop_1	No	0.0678654	0.269159	No
prop_10	No	0.000895179	0.988384	No
prop_100	No	0.0525133	0.392751	No
prop_11	No	0.114763	0.0611191	No
prop_110	No	-0.00318491	0.95869	No
prop_120	No	0.0135009	0.826197	No
prop_122	No	0.0100573	0.870069	No
prop_130	No	0.0296789	0.629246	No
prop_170	No	0.0322369	0.599986	No
prop_180	No	0.0664851	0.279041	No
prop_190	No	-0.00864142	0.888232	No
prop_19011	No	0.0598274	0.330119	No
prop_19012	No	0.0744972	0.225027	No
prop_19013	No	-0.0387491	0.528413	No
prop_19014	No	-0.0891445	0.146309	No
prop_19022	No	-0.0693724	0.258646	No
prop_19024	No	-0.00751223	0.902759	No
prop_19031	No	0.0715933	0.243674	No
prop_19032	No	-0.0237037	0.699824	No
prop_19033	No	-0.0744846	0.225105	No
prop_19034	No	-0.0534587	0.384275	No
prop_19042	No	0.112476	0.0664932	No
prop_19043	No	0.105391	0.085649	No
prop_19044	No	0.0608058	0.322257	No
prop_20	No	0.0553643	0.367531	No
prop_210	No	-0.0102781	0.867243	No
prop_30	No	-0.00165769	0.978492	No
prop_50	No	0.0303706	0.621274	No
prop_60	No	-0.102001	0.0962651	No
prop_62	No	0.0200768	0.744008	No
rd_len_LI	No	0.0026239	0.965962	No
rd_pc_LI	No	-0.0100871	0.869688	No
RdLenTot	No	0.00522114	0.932329	No
rdTt_BtHa	No	0.0288488	0.63887	No

## Sheet: AppendixB_urban-dataset_n105
variable names (see also "Patch classes" tab)
prop_	proportion of patch (with regard to total buffer area)
frac_	fractal dimension of patch
edge_	edge (perimeter) of patch
pc_	percentage of population (for WASH variables) / percentage of urban area classified as [patch class]
built_pix	number of pixels classified as "urban" (absolute urban area, based on ESA CCI land cover data)
den_med	median density in urban area
std_tmx16	standard deviation of maximum monthly temperature series, in a 12-month period (i.e., year of 2012)
Variable name (coded)	Stepwise selection	Spearman's Rho	P value	Final Selection
prop_4342	Yes	0.240703	0.0133823	Yes
frac_40	Yes	-0.199276	0.0415478	No
prop_19013	Yes	-0.0933377	0.343615	No
edge_190	Yes	-0.00206053	0.983356	No
prop_1	No	0.250857	0.00984678	No
pc_DenPrAr	No	0.238022	0.0144831	No
prop_19043	No	0.230395	0.018055	No
edge_1	No	0.21622	0.0267358	No
prop_19042	No	0.214156	0.028257	No
pc_PrecAr	No	0.203502	0.0373284	No
pc_VPrcAr	No	0.186248	0.0571304	No
pc_VHden	No	0.153293	0.118471	No
prop_19014	No	-0.141877	0.148818	No
edge_40	No	-0.141403	0.150193	No
prop_40	No	-0.141333	0.150398	No
frac_1	No	0.141251	0.150638	No
prop_100	No	0.136565	0.16479	No
frac_100	No	0.135276	0.168849	No
edge_100	No	0.134019	0.172881	No
frac_20	No	-0.120827	0.219524	No
edge_20	No	-0.120526	0.220685	No
prop_20	No	-0.120526	0.220685	No
den_med	No	0.113665	0.248286	No
prop_19031	No	-0.113368	0.249532	No
prop_19044	No	0.111223	0.258661	No
prop_19034	No	-0.103912	0.291472	No
prop_190	No	0.0948679	0.335726	No
pc_HiDen	No	0.0898894	0.361814	No
pc_bas_s	No	-0.08982	0.362186	No
prop_19033	No	-0.088274	0.370541	No
frac_122	No	-0.0863427	0.381141	No
edge_122	No	-0.0838855	0.39489	No
prop_122	No	-0.0838855	0.39489	No
pc_bas_w	No	0.0806332	0.413536	No
built_pix	No	0.0800749	0.416788	No
frac_62	No	-0.078279	0.427348	No
prop_10	No	-0.0776924	0.43083	No
edge_11	No	-0.075258	0.445453	No
prop_11	No	-0.0715974	0.467958	No
edge_170	No	0.0706191	0.474076	No
prop_170	No	0.0706191	0.474076	No
frac_170	No	0.0697643	0.479457	No
edge_62	No	-0.0693617	0.482003	No
prop_62	No	-0.0691325	0.483455	No
frac_11	No	-0.0686797	0.486331	No
frac_120	No	0.0668231	0.498219	No
edge_130	No	0.057412	0.560745	No
prop_19032	No	0.057329	0.561312	No
edge_10	No	-0.0566984	0.565634	No
prop_30	No	-0.0554354	0.574336	No
frac_130	No	0.0549704	0.577556	No
prop_130	No	0.0536673	0.586623	No
pc_Wnoed	No	0.0451918	0.647119	No
edge_30	No	-0.0448621	0.649522	No
pc_imp_w	No	0.043868	0.656792	No
frac_190	No	0.0414532	0.674585	No
RdLenTot	No	0.0360891	0.714742	No
pc_WelIll	No	-0.0358187	0.716788	No
prop_19012	No	-0.0321635	0.744639	No
rdTt_BtHa	No	-0.0288754	0.769978	No
frac_30	No	-0.0271622	0.783279	No
prop_19023	No	-0.0252459	0.798231	No
frac_10	No	-0.0234113	0.812614	No
pc_VWelIl	No	-0.0230906	0.815135	No
frac_210	No	0.0223757	0.820761	No
prop_19022	No	-0.0192123	0.845762	No
rd_len_LI	No	0.0173958	0.860189	No
prop_210	No	0.0145562	0.882833	No
prop_120	No	0.0130778	0.894661	No
pc_imp_s	No	-0.0121357	0.90221	No
frac_50	No	0.0118825	0.904241	No
prop_50	No	0.0109935	0.911375	No
edge_50	No	0.0107214	0.91356	No
edge_120	No	0.00915511	0.926149	No
pc_imp_h	No	0.0057835	0.953307	No
rd_pc_LI	No	0.00504438	0.959269	No
prop_19024	No	-0.00401212	0.967599	No
edge_210	No	0.00114958	0.990714	No

## Sheet: Patch classes
Patch class code	Description of patch class	Precarious	Observation
10, 11	Rainfed cropland	-	from: ESA CCI-LC
20	Irrigated cropland	-	from: ESA CCI-LC
30	Mosaic cropland (>50%) / natural vegetation (tree, shrub, herbaceous cover) (<50%)	-	from: ESA CCI-LC
40	Mosaic natural vegetation (tree, shrub, herbaceous cover) (>50%) / cropland (< 50%)	-	from: ESA CCI-LC
50	Tree cover, broadleaved, evergreen, closed to open (>15%)	-	from: ESA CCI-LC
60, 62	Tree cover, broadleaved, deciduous, closed to open (> 15%)	-	from: ESA CCI-LC
100	Mosaic tree and shrub (>50%) / herbaceous cover (< 50%)	-	from: ESA CCI-LC
110	Mosaic herbaceous cover (>50%) / tree and shrub (<50%)	-	from: ESA CCI-LC
120	Shrubland	-	from: ESA CCI-LC
130	Grassland	-	from: ESA CCI-LC
170	Tree cover, flooded, saline water	-	from: ESA CCI-LC
180	Shrub or herbaceous cover, flooded, fresh-saline or brakish water	-	from: ESA CCI-LC
190	Urban	-	from: ESA CCI-LC
210	Water	-	from: ESA CCI-LC
19011	density class = 1 (very low) and night illumination class = 1 (very low)	No	reclassified urban area (from patch "190")
19012	density class = 1 (very low) and night illumination class = 2 (medium-low)	No	reclassified urban area (from patch "190")
19013	density class = 1 (very low) and night illumination class = 3 (medium-high)	No	reclassified urban area (from patch "190")
19014	density class = 1 (very low) and night illumination class = 4 (very high)	No	reclassified urban area (from patch "190")
19021	density class = 2 (medium-low) and night illumination class = 1 (very low)	Yes	reclassified urban area (from patch "190")
19022	density class = 2 (medium-low) and night illumination class = 2 (medium-low)	No	reclassified urban area (from patch "190")
19023	density class = 2 (medium-low) and night illumination class = 3 (medium-high)	No	reclassified urban area (from patch "190")
19024	density class = 2 (medium-low) and night illumination class = 4 (very high)	No	reclassified urban area (from patch "190")
19031	density class = 3 (medium-high) and night illumination class = 1 (very low)	Yes	reclassified urban area (from patch "190")
19032	density class = 3 (medium-high) and night illumination class = 2 (medium-low)	Yes	reclassified urban area (from patch "190")
19033	density class = 3 (medium-high) and night illumination class = 3 (medium-high)	No	reclassified urban area (from patch "190")
19034	density class = 3 (medium-high) and night illumination class = 4 (very high)	No	reclassified urban area (from patch "190")
19042	density class = 4 (very high) and night illumination class = 2 (medium-low)	Yes	reclassified urban area (from patch "190")
19043	density class = 4 (very high) and night illumination class = 3 (medium-high)	Yes	reclassified urban area (from patch "190")
19044	density class = 4 (very high) and night illumination class = 4 (very high)	No	reclassified urban area (from patch "190")
